# Supplementary material for: Fixed-Bed Bioreactor Culture Enhances Yield and Reparative Properties of hTERT Mesenchymal Stem Cell Extracellular Vesicles
Source: Cells. 2026 Apr 7;15(7):654. doi: 10.3390/cells15070654 (PMC13073658; doi:10.3390/cells15070654)
Supplement: Supplementary file 1 [file cells-15-00654-s001.zip]

Archive with 1 entries (1 files):
- cells-4207804-supplementary.pdf
